# Supplementary material for: A Healthy Diet Rich in Calcium and Vitamin C Is Inversely Associated with Metabolic Syndrome Risk in Korean Adults from the KNHANES 2013–2017
Source: Nutrients. 2021 Apr 16;13(4):1312. doi: 10.3390/nu13041312 (PMC8073625; doi:10.3390/nu13041312)
Supplement: Supplementary file 1 [file nutrients-13-01312-s001.zip]

Archive with 1 entries (1 files):
- nutrients-1158319-supplementary.pdf
